# Supplementary material for: A Serosurvey of Japanese Encephalitis Virus in Monkeys and Humans Living in Proximity in Thailand
Source: Viruses. 2023 May 9;15(5):1125. doi: 10.3390/v15051125 (PMC10221860; doi:10.3390/v15051125)
Supplement: Supplementary file 1 [file viruses-15-01125-s001.zip]

Archive with 1 entries (1 files):
- viruses-2292664-supplementary.pdf
